# Supplementary material for: The Characteristics of 924 Cutaneous Mast Cell Tumours in Dogs ≤ 3 Years of Age—With a Short Literature Review of Feline, Equine, and Human Proliferative Mast Cell Disorders
Source: Vet Sci. 2026 May 20;13(5):500. doi: 10.3390/vetsci13050500 (PMC13211724; doi:10.3390/vetsci13050500)
Supplement: Supplementary file 1 [file vetsci-13-00500-s001.zip]

Archive with 1 entries (1 files):
- vetsci-4283931-supplementary.pdf
